# Supplementary material for: M3Drop: dropout-based feature selection for scRNASeq
Source: Bioinformatics. 2018 Dec 24;35(16):2865–7. doi: 10.1093/bioinformatics/bty1044 (PMC6691329; doi:10.1093/bioinformatics/bty1044)
Supplement: bty1044_Supplementary_Data [file bty1044_supplementary_data.zip]

Archive with 3 entries (2 files):
- bty1044-Suppl_data/
- bty1044-Suppl_data/Bioinformatics_Supplementary_Code.pdf
- bty1044-Suppl_data/Supplementary_Data_ApplicationNote.pdf
